# Supplementary material for: Impedimetric and Plasmonic Sensing of Collagen I Using a Half-Antibody-Supported, Au-Modified, Self-Assembled Monolayer System
Source: Biosensors (Basel). 2021 Jul 8;11(7):227. doi: 10.3390/bios11070227 (PMC8301786; doi:10.3390/bios11070227)
Supplement: Supplementary file 1 [file biosensors-11-00227-s001.zip]

Archive with 1 entries (1 files):
- biosensors-1245836-supplementary.pdf
